# Supplementary material for: Occurrence of Disinfection By-Products in Swimming Pools in the Area of Thessaloniki, Northern Greece. Assessment of Multi-Pathway Exposure and Risk
Source: Molecules. 2021 Dec 16;26(24):7639. doi: 10.3390/molecules26247639 (PMC8703401; doi:10.3390/molecules26247639)
Supplement: Supplementary file 1 [file molecules-26-07639-s001.zip]

Archive with 1 entries (1 files):
- molecules-1478658-supplementary.pdf
